# Supplementary material for: Effect of a 6-Week Structured Exercise Intervention on TNF-α During the Chronic Recovery Phase of a Burn Injury Compared to Regular Daily Activities: A Pilot Randomised Cross-Over Trial
Source: Eur Burn J. 2026 Feb 12;7(1):11. doi: 10.3390/ebj7010011 (PMC12921761; doi:10.3390/ebj7010011)
Supplement: Supplementary file 1 [file ebj-07-00011-s001.zip]

Archive with 1 entries (1 files):
- ebj-4023622-supplementary.xlsx
