# Supplementary material for: Effect of a 6-Week Structured Exercise Intervention on TNF-α During the Chronic Recovery Phase of a Burn Injury Compared to Regular Daily Activities: A Pilot Randomised Cross-Over Trial
Source: Eur Burn J. 2026 Feb 12;7(1):11. doi: 10.3390/ebj7010011 (PMC12921761; doi:10.3390/ebj7010011)
Supplement: Supplementary file 1 [file ebj-07-00011-s001.zip › ebj-4023622-supplementary.xlsx]

## Sheet: Data
Participant ID	Study Period 1	Time Post-burn	Age	TBSA	DOI	Burn_agent	Gender	Training location	Burn_Depth	Training_Sessions	Reps_per_set	%1RM_per_session	HbA1c	Height	height metres	Weight	BMI	TPD-MA-Proximal	TPD-MA-Mid	TPD-MA-Distal	TPD-LA-Proximal	TPD-LA-Mid	TPD-LA-Distal	SWM-MA-Prox	SWM-MA-Mid	SWM-MA-Distal	SWM-LA-Prox	SWM-LA-Mid	SWM-LA-Distal	Propioception-LF	Proprioception-RF	Propiception-LH	Proprioception-RH	Grip-Strength-L-1	Grip-Strength-R-1	Biceps-L-1	Biceps-R-1	Quads-L-1	Quads-R-1	MCST-Seconds-1	bis_r0_1	bis_r0_2	bis_r0_3	bis_ri_1	bis_ri_2	bis_ri_3	bis_rinf_1	bis_rinf_2	bis_rinf_3
1	1	1	42	13		1	1	1	1	18	9.5	0.763889	5.7	163	1.63	97.9	36.8475	13	13	13	15	13	15	2.83	2.83	2.83	3.61	3.61	2.83	1	1	1	1	40	41	24.3	25.3	50.3	48.3	371	558.109	557.763	558.426	1305.44	1306.29	1295.79	390.962	390.869	390.247
2	2	1	27	16		1	1	1	1	12	10	0.75	5.4	172	1.72	74.4	25.1487	15	15	15	14	14	14	2.83	3.61	2.83	3.61	2.83	2.83	1	1	1	1	28	34	19.5	24.4	32.5	32.9	569	634.034	635.196	635.524	1244.03	1240.85	1235.74	419.984	420.129	419.686
3	1	1	27	10		2	1	1	1	13	9.6	0.761111		164	1.64	60.6	22.5312	15	15	15	15	15	15	2.83	2.83	4.31	2.83	2.83	2.83	1	1	1	1	29	30	19.9	21	34.9	39.3	581	819.961	817.779	818.327	1642.43	1664.93	1651.12	546.919	548.411	547.149
5	2	2	41	13		3	2	2	1	17	9.6	0.761111		172	1.72	135.7	45.8694	15	15	15	15	15	15	2.83	2.83	2.83	2.83	2.83	2.83	1	1	1	1	44	48	34.6	31.9	34.7	44.3	235	443.435	443.839	443.882	820.133	816.037	815.238	287.816	287.48	287.399
7	1	2	31	10		4	1	3	1	21	9.8	0.755556	4.7	169	1.69	65.5	22.9334	15	15	15	15	15	15	3.61	3.61	4.31	2.83	3.61	3.61	1	1	1	1	31	32	18	23.8	20.8	19.3	569	872.939	871.377	870.97	2072.78	2077.52	2072.43	614.251	613.891	613.245
8	2	2	28	20		4	1	2	1	13	10	0.75	5.4	151	1.51	54.7	23.9902													1	1	1	1	28	29	13.9	14.2	21.6	22.6	322	835.495	835.019	835.823	2074.58	2078.39	2072.08	595.621	595.692	595.581
9	1	1	24	8		1	1	1	1	17	9.9	0.752778	5.3	169	1.69	72.1	25.2442	14	14	15	15	15	15	3.61	2.83	2.83	2.83	2.83	2.83	1	1	1	1	41	46	22.4	23	34	37	589	705.542	707.255	707.449	1448.61	1450.89	1439.92	474.911	475.477	474.38
10	2	1	65	7		5	2	2	1	18	9.5	0.763889	6.7	169	1.69	92	32.2118	15	15	15	15	15	15	4.31	4.31	2.83	2.83	2.83	2.83	1	1	1	1	42	44	28.4	30.5	35.2	37.1	453	472.215	471.698	472.022	1039.63	1051.6	1043.21	324.722	325.634	324.978
11	1	3	64	2		3	1	1	3	15	9.8	0.755556		161.5	1.615	130.4	49.9957	15	15	15	15	15	15	4.56	4.56	4.31	4.31	3.61	3.61	1	1	1	1	22	19	10.3	13.6	13.2	16	78	662.602	663.278	662.318	1825.38	1822.73	1832.71	486.137	486.312	486.503
12	1	3	35	7		4	1	1	1	18	9.4	0.766667	5.3	161	1.61	71.7	27.661	15	13	10	15	15	14	3.61	2.83	2.83	3.61	3.61	2.83	1	1	1	1	30	34	19.2	24.8	27.8	29.2	368	776.715	776.228	777.451	1590.44	1596.98	1584.57	521.858	522.34	521.555
17	1	1	63	6		4	1	1	3	31	10	0.75		153	1.53	65.8	28.1088	15	13	14	15	15	15	4.31	2.83	2.83	2.83	2.83	2.83	1	1	1	1	26	27.5	18.1	22.9	32.3	37.2	501	767.265	765.685	767.081	1929.66	1960.66	1934.48	548.981	550.685	549.276
18	2	1	46	5		4	1	2	1	33	12.7	0.675	5.4	165	1.65	68.9	25.3076	11	12	13	11	9	13	3.61	3.61	2.83	3.61	2.83	2.83	1	1	1	1	37.5	39	22.1	18	25.7	24.7	495	623.846	624.673	624.641	1625.53	1620.83	1616.13	450.827	450.119	450.515
19	2	2	53	12		3	1	1	1	13	10	0.75	5.5	159	1.59	90.3	35.7185	14	15	14	14	15	14	2.83	2.83	2.83	2.83	2.83	2.83	1	1	1	1	36.5	40	20.6	22.7	28	28.1	372	626.931	627.107	616.518	1403.07	1399.15	1403.75	428.512	428.232	428.377
20	2	1	23	9		6	1	2	1	18	10	0.75	4.8	163.1	1.631	101.2	38.0428	15	15	15	15	15	15	5.07	5.07	5.07	3.61	3.61	3.61	1	1	1	1	36.5	39.5	21.3	23.7	49.4	51.4	364	617.739	617.123	616.992	1389.6	1392.19	1397.45	427.636	427.585	427.924
21	1	1	64	6		3	2	1	1	18	8.9	0.780556	5.5	181.3	1.813	119.3	36.2948	15	14	15	15	14	15	3.61	3.61	3.61	2.83	2.83	2.83	1	1	1	1	45	45	22.5	23.8	38.4	24.2	327	537.917	537.881	538.035	1784.67	1784.83	1784.18	413.334	413.321	413.324
[truncated: 423 more columns]

## Sheet: Legend
Study arm #1:
Initial assessment
Midpoint
Final assessment
Study arm #2:
Initial assessment
Midpoint
Final Assessment
